# Supplementary material for: Increase in presentations with new-onset psychiatric disorders in a psychiatric emergency department in Berlin, Germany during the second wave of the COVID-19 pandemic – a retrospective cross-sectional study
Source: Front Psychiatry. 2023 Oct 12;14:1240703. doi: 10.3389/fpsyt.2023.1240703 (PMC10613500; doi:10.3389/fpsyt.2023.1240703)
Supplement: Supplementary file 2 [file Data_Sheet_2.xlsx]

## Sheet: S3
S3: number new-onset diagnosis per week
calendar week (control period/COVID-period)	control period	COVID-period
	cases (% of all cases in time period)	cases (% of all cases in time period)
38/39	10 (3.4%)	20 (4.2%)
39/40	11 (3.7%)	20 (4.2%)
40/41	12 (4.1%)	23 (4.9%)
41/42	14 (4.7%)	20 (4.2%)
42/43	14 (4.7%)	19 (4.0%)
43/44	14 (4.7%)	26 (5.5%)
44/45	11 (3.7%)	18 (3.8%)
45/46	10 (3.4%)	22 (4.7%)
46/47	14 (4.7%)	25 (5.3%)
47/48	8 (2.7%)	26 (5.5%)
48/49	7 (2.4%)	10 (2.1%)
49/50	14 (4.7%)	18 (3.8%)
50/51	11 (3.7%)	15 (3.2%)
51/52	12 (4.1%)	25 (5.3%)
52/53	16 (5.4%)	16 (3.4%)
1	13 (4.4%)	26 (5.5%)
2	16 (5.4%)	21 (4.5%)
3	15 (5.1%)	22 (4.7%)
4	13 (4.4%)	11 (2.3%)
5	16 (5.4%)	13 (2.8%)
6	9 (3.1%)	22 (4.7%)
7	11 (3.7%)	18 (3.8%)
8	11 (3.7%)	15 (3.2%)
Comparison of number of new-onset diagnoses per week in corresponding time periods of the control period (on the left) and the COVID-period (on the right). Week 37 and 9 in the control period and week 38 and 9 in the COVID-period were excluded, as they were not entirely within the observation period.

## Sheet: S5
S5: New-onset in substance use disorders
		control period	COVID-period	total
alcohol	F10.0	9	39	48
	F10.1	2	2	4
	F10.2	3	10	13
	F10.3	0	1	1
	F10.4	0	1	1
	F10.5	1	0	1
	F10.6	1	2	3
opioids	F11.0	0	1	1
	F11.2	2	1	3
	F11.3	0	1	1
cannabinoids	F12.0	1	4	5
	F12.1	0	1	1
	F12.2	1	1	2
	F12.4	1	0	1
	F12.5	7	9	16
	F12.7	1	0	1
sedatives or hypnotics	F13.0	0	1	1
	F13.1	0	2	2
	F13.2	2	2	4
cocaine	F14.0	0	5	5
	F14.1	0	1	1
	F14.2	1	2	3
	F14.5	1	4	5
other stimulants	F15.0	1	5	6
	F15.1	1	0	1
	F15.2	0	6	6
	F15.5	3	4	7
	F15.7	0	1	1
hallucinogens	F16.0	0	1	1
	F16.5	1	3	4
	F16.7	0	1	1
volatile solvents	F18.1	0	1	1
	F18.2	0	1	1
other psychoactive substances	F19.0	1	1	2
	F19.5	0	3	3
Comparison of number of new-onset diagnoses in the diagnostic subgroup "substance use disorders" in corresponding time periods of the control period (on the left) and the COVID-period (on the right).
